# Supplementary material for: Gut microbiota dysbiosis and metabolic shifts in pediatric norovirus infection: a metagenomic study in Northeast China
Source: Front Cell Infect Microbiol. 2025 May 22;15:1600470. doi: 10.3389/fcimb.2025.1600470 (PMC12137343; doi:10.3389/fcimb.2025.1600470)
Supplement: Supplementary file 1 [file Table1.xls]

Sample Name	Shannon	Simpson	Chao1
con1	5.556593658101916	0.9566505029797554	2715.0
con2	4.554533991127348	0.8784555047750473	2490.0
con3	1.1358370598788077	0.2795879244804382	571.0
noro12	4.61167419498061	0.9250872135162354	2114.0
noro1	5.5762640018116985	0.9459261037409306	3732.0
con5	4.367152701636886	0.8782419636845589	1930.0
con6	3.634684095057012	0.8460888117551804	1915.0
con7	3.1102532701974286	0.8012530505657196	1497.0
noro2	3.429577585638026	0.8151007294654846	1964.0
noro3	3.977272847645123	0.8638951182365417	1897.0
con8	4.430879153087592	0.8898279666900635	2332.0
con9	4.234238317674676	0.8929052576422691	1572.0
con10	3.4268014416877985	0.7124384939670563	2208.0
noro4	5.0382957345721	0.9414174780249596	2828.0
con11	4.7237607919927305	0.9193307533860208	2513.0
con12	2.421754952015696	0.6614199876785278	256.0
noro5	3.9003501673937135	0.866898775100708	1847.0
noro6	4.672820906668373	0.9092091172933578	2660.0
noro7	4.495745161582914	0.8882130309939384	2281.0
con13	4.301292289454275	0.8744101226329803	3251.0
con14	3.0817213484192885	0.7447799742221832	1215.0
noro8	4.63828851020163	0.9091698974370956	1073.0
noro9	4.748176824970422	0.912561185657978	2819.0
noro10	3.675864308910206	0.8634720742702484	943.0
noro11	4.794815080231397	0.9046333134174348	3176.0
