# Supplementary material for: Gut microbiota dysbiosis and metabolic shifts in pediatric norovirus infection: a metagenomic study in Northeast China
Source: Front Cell Infect Microbiol. 2025 May 22;15:1600470. doi: 10.3389/fcimb.2025.1600470 (PMC12137343; doi:10.3389/fcimb.2025.1600470)
Supplement: Supplementary file 2 [file Table2.xls]

Group	Mean Abundance in con	Mean Abundance in noro
Bacteria	0.9996453855565264	0.991017852076692
Bacteria|Actinomycetota	0.0861318988032045	0.0499590502991822
Bacteria|Actinomycetota|Actinomycetes	0.0815412509945145	0.0449014708822665
Bacteria|Actinomycetota|Actinomycetes|Bifidobacteriales	0.0800706467843131	0.0440147863296975
Bacteria|Actinomycetota|Actinomycetes|Bifidobacteriales|Bifidobacteriaceae	0.0801163741785845	0.0441049921567126
Bacteria|Actinomycetota|Actinomycetes|Bifidobacteriales|Bifidobacteriaceae|Bifidobacterium	0.0800657555430293	0.0439975608593718
Bacteria|Actinomycetota|Actinomycetes|Bifidobacteriales|Bifidobacteriaceae|Bifidobacterium|Bifidobacterium_breve	0.066006927129631	0.007202942603102
Bacteria|Actinomycetota|Actinomycetes|Bifidobacteriales|Bifidobacteriaceae|Bifidobacterium|Bifidobacterium_longum	0.0082321117277359	0.0321045577212169
Bacteria|Bacillota	0.2436098827817053	0.2492153730399146
Bacteria|Bacillota|Clostridia	0.1843667356963561	0.165769729617215
Bacteria|Bacillota|Clostridia|Eubacteriales	0.1843735648139992	0.1658258751642598
Bacteria|Bacillota|Clostridia|Eubacteriales|Lachnospiraceae	0.1068458705702892	0.0909102822060134
Bacteria|Bacillota|Clostridia|Eubacteriales|Lachnospiraceae|Agathobacter	0.0140382771940053	0.0081610571656658
Bacteria|Bacillota|Clostridia|Eubacteriales|Lachnospiraceae|Agathobacter|Agathobacter_rectalis	0.014038549850234	0.0081612721301689
Bacteria|Bacillota|Clostridia|Eubacteriales|Lachnospiraceae|Anaerostipes	0.0135544219756236	0.0048433480866897
Bacteria|Bacillota|Clostridia|Eubacteriales|Lachnospiraceae|Anaerostipes|Anaerostipes_hadrus	0.0125839818047607	0.004108562778889
Bacteria|Bacillota|Clostridia|Eubacteriales|Lachnospiraceae|Blautia	0.0202228367632752	0.0204680802202098
Bacteria|Bacillota|Clostridia|Eubacteriales|Lachnospiraceae|Blautia|Blautia_wexlerae	0.0125318707330359	0.0107374591577113
Bacteria|Bacillota|Clostridia|Eubacteriales|Lachnospiraceae|Enterocloster	0.0111448294897292	0.0077380452685092
Bacteria|Bacillota|Clostridia|Eubacteriales|Lachnospiraceae|Enterocloster|Enterocloster_bolteae	0.0084989447763282	0.0067776644916829
Bacteria|Bacillota|Clostridia|Eubacteriales|Lachnospiraceae|Mediterraneibacter	0.0256529866136727	0.0094212181605827
Bacteria|Bacillota|Clostridia|Eubacteriales|Lachnospiraceae|Mediterraneibacter|Mediterraneibacter_gnavus	0.0095276207446349	0.0039716772164402
Bacteria|Bacillota|Clostridia|Eubacteriales|Lachnospiraceae|Mediterraneibacter|[Ruminococcus]_torques	0.0151151218390569	0.0042500122106727
Bacteria|Bacillota|Clostridia|Eubacteriales|Lachnospiraceae|Roseburia	0.0025062738678028	0.0166123466383611
Bacteria|Bacillota|Clostridia|Eubacteriales|Lachnospiraceae|Roseburia|Roseburia_intestinalis	0.0010921827064616	0.0124753956150328
Bacteria|Bacillota|Clostridia|Eubacteriales|Lachnospiraceae|Simiaoa	0.0050319586735571	0.0055772420094957
Bacteria|Bacillota|Clostridia|Eubacteriales|Lachnospiraceae|Simiaoa|Simiaoa_sunii	0.0050321114138301	0.0055774515268524
Bacteria|Bacillota|Clostridia|Eubacteriales|Oscillospiraceae	0.0688858804907295	0.0691146696571728
Bacteria|Bacillota|Clostridia|Eubacteriales|Oscillospiraceae|Faecalibacterium	0.0459092319538143	0.0471009924413179
Bacteria|Bacillota|Clostridia|Eubacteriales|Oscillospiraceae|Faecalibacterium|Faecalibacterium_prausnitzii	0.0362012025450919	0.0368829786463497
Bacteria|Bacillota|Clostridia|Eubacteriales|Oscillospiraceae|Flavonifractor	0.0110345581733415	0.0079234715549269
Bacteria|Bacillota|Clostridia|Eubacteriales|Oscillospiraceae|Flavonifractor|Flavonifractor_plautii	0.0110348649673074	0.0079236981738384
Bacteria|Bacillota|Negativicutes	0.0399263968095182	0.0646409285864047
Bacteria|Bacillota|Negativicutes|Selenomonadales	0.0312516030617293	0.019734674168349
Bacteria|Bacillota|Negativicutes|Selenomonadales|Selenomonadaceae	0.0312581694013546	0.0197324424059776
Bacteria|Bacillota|Negativicutes|Selenomonadales|Selenomonadaceae|Megamonas	0.0312205518555122	0.0196657417913461
Bacteria|Bacillota|Negativicutes|Selenomonadales|Selenomonadaceae|Megamonas|Megamonas_funiformis	0.0311299579454112	0.0195685264136569
Bacteria|Bacillota|Negativicutes|Veillonellales	0.0063236100949144	0.0411282684321327
Bacteria|Bacillota|Negativicutes|Veillonellales|Veillonellaceae	0.006327458096674	0.0412673349182375
Bacteria|Bacillota|Negativicutes|Veillonellales|Veillonellaceae|Veillonella	0.0062147515316881	0.0391397249334177
Bacteria|Bacillota|Negativicutes|Veillonellales|Veillonellaceae|Veillonella|Veillonella_sp_S12025-13	7.782342486476E-4	0.0118517333743161
Bacteria|Bacteroidota	0.5787711373704953	0.6266802820675815
Bacteria|Bacteroidota|Bacteroidia	0.577480530825082	0.6259035410043048
Bacteria|Bacteroidota|Bacteroidia|Bacteroidales	0.5774009236160712	0.6265047661302381
Bacteria|Bacteroidota|Bacteroidia|Bacteroidales|Bacteroidaceae	0.5054717308112128	0.5001764797240505
Bacteria|Bacteroidota|Bacteroidia|Bacteroidales|Bacteroidaceae|Bacteroides	0.3341966496776301	0.323637321585129
Bacteria|Bacteroidota|Bacteroidia|Bacteroidales|Bacteroidaceae|Bacteroides|Bacteroides_caccae	0.0194506751450496	0.013879423603644
Bacteria|Bacteroidota|Bacteroidia|Bacteroidales|Bacteroidaceae|Bacteroides|Bacteroides_eggerthii	0.0079890313972201	0.0036956773040327
Bacteria|Bacteroidota|Bacteroidia|Bacteroidales|Bacteroidaceae|Bacteroides|Bacteroides_fragilis	0.0900644823843283	0.0478677307543079
Bacteria|Bacteroidota|Bacteroidia|Bacteroidales|Bacteroidaceae|Bacteroides|Bacteroides_intestinalis	4.197537460675E-4	0.0158651309493513
Bacteria|Bacteroidota|Bacteroidia|Bacteroidales|Bacteroidaceae|Bacteroides|Bacteroides_ovatus	0.0749000701191206	0.0325767784594786
Bacteria|Bacteroidota|Bacteroidia|Bacteroidales|Bacteroidaceae|Bacteroides|Bacteroides_stercoris	0.0112720563617049	0.0665741630959587
Bacteria|Bacteroidota|Bacteroidia|Bacteroidales|Bacteroidaceae|Bacteroides|Bacteroides_thetaiotaomicron	0.0502564037342873	0.0360817475774747
Bacteria|Bacteroidota|Bacteroidia|Bacteroidales|Bacteroidaceae|Bacteroides|Bacteroides_uniformis	0.0259268983480183	0.0514491266468118
Bacteria|Bacteroidota|Bacteroidia|Bacteroidales|Bacteroidaceae|Bacteroides|Bacteroides_xylanisolvens	0.0133447467649616	0.0166647204738816
Bacteria|Bacteroidota|Bacteroidia|Bacteroidales|Bacteroidaceae|Phocaeicola	0.1682728898756507	0.1757367922659687
Bacteria|Bacteroidota|Bacteroidia|Bacteroidales|Bacteroidaceae|Phocaeicola|Phocaeicola_dorei	0.006730125315809	0.0236245864304381
Bacteria|Bacteroidota|Bacteroidia|Bacteroidales|Bacteroidaceae|Phocaeicola|Phocaeicola_vulgatus	0.1544370784032501	0.1492981037210743
Bacteria|Bacteroidota|Bacteroidia|Bacteroidales|Prevotellaceae	0.0266861329114777	0.0378428030583764
Bacteria|Bacteroidota|Bacteroidia|Bacteroidales|Prevotellaceae|Segatella	0.0225941436207701	0.0316464890107387
Bacteria|Bacteroidota|Bacteroidia|Bacteroidales|Prevotellaceae|Segatella|Segatella_copri	0.0220618046753455	0.0310117053755834
Bacteria|Bacteroidota|Bacteroidia|Bacteroidales|Rikenellaceae	0.0114170959492978	0.018893390671935
Bacteria|Bacteroidota|Bacteroidia|Bacteroidales|Rikenellaceae|Alistipes	0.011360870513193	0.0188149064841019
Bacteria|Bacteroidota|Bacteroidia|Bacteroidales|Rikenellaceae|Alistipes|Alistipes_onderdonkii	0.0080439457945999	0.0114986125233951
Bacteria|Bacteroidota|Bacteroidia|Bacteroidales|Tannerellaceae	0.0330837472903081	0.0620536689674546
Bacteria|Bacteroidota|Bacteroidia|Bacteroidales|Tannerellaceae|Parabacteroides	0.0324809277044999	0.0617831711488715
Bacteria|Bacteroidota|Bacteroidia|Bacteroidales|Tannerellaceae|Parabacteroides|Parabacteroides_distasonis	0.0164533388698275	0.0299350372037097
Bacteria|Bacteroidota|Bacteroidia|Bacteroidales|Tannerellaceae|Parabacteroides|Parabacteroides_merdae	0.0129885976009305	0.0247943443000683
Bacteria|Pseudomonadota	0.085485420923592	0.0623584804435476
Bacteria|Pseudomonadota|Gammaproteobacteria	0.0824898787666365	0.0605348172656742
Bacteria|Pseudomonadota|Gammaproteobacteria|Enterobacterales	0.0785648735628266	0.0567875421002961
Bacteria|Pseudomonadota|Gammaproteobacteria|Enterobacterales|Enterobacteriaceae	0.0784124947888946	0.0565033764854466
Bacteria|Pseudomonadota|Gammaproteobacteria|Enterobacterales|Enterobacteriaceae|Escherichia	0.0723186652375868	0.0456859601419602
Bacteria|Pseudomonadota|Gammaproteobacteria|Enterobacterales|Enterobacteriaceae|Escherichia|Escherichia_coli	0.0719506859397235	0.0454627433697108
