# Supplementary material for: Gut microbiota dysbiosis and metabolic shifts in pediatric norovirus infection: a metagenomic study in Northeast China
Source: Front Cell Infect Microbiol. 2025 May 22;15:1600470. doi: 10.3389/fcimb.2025.1600470 (PMC12137343; doi:10.3389/fcimb.2025.1600470)
Supplement: Supplementary file 4 [file Table4.xls]

## Sheet: table S4
Pathway ID	Level2	Description	Reportscore	Remain Or Delete
map00640	Carbohydrate metabolism	Propanoate metabolism	2.0778	remain
map00660	Carbohydrate metabolism	C5-Branched dibasic acid metabolism	3.31402	remain
map00860	Metabolism of cofactors and vitamins	Porphyrin metabolism	-4.21894	remain
map00340	Amino acid metabolism	Histidine metabolism	-2.16617	remain
map00430	Metabolism of other amino acids	Taurine and hypotaurine metabolism	-2.2466	remain
map00240	Nucleotide metabolism	Pyrimidine metabolism	2.50571	remain
map00770	Metabolism of cofactors and vitamins	Pantothenate and CoA biosynthesis	2.45745	remain
map00550	Glycan biosynthesis and metabolism	Peptidoglycan biosynthesis	2.32539	remain
map00541	Glycan biosynthesis and metabolism	O-Antigen nucleotide sugar biosynthesis	-1.66553	remain
map00730	Metabolism of cofactors and vitamins	Thiamine metabolism	1.77181	remain
map00040	Carbohydrate metabolism	Pentose and glucuronate interconversions	1.84718	remain
map00364	Xenobiotics biodegradation and metabolism	Fluorobenzoate degradation	-3.83034	remain
map00500	Carbohydrate metabolism	Starch and sucrose metabolism	2.14649	remain
map00791	Xenobiotics biodegradation and metabolism	Atrazine degradation	-3.35376	remain
map00010	Carbohydrate metabolism	Glycolysis / Gluconeogenesis	2.1752	remain
map00052	Carbohydrate metabolism	Galactose metabolism	4.83884	remain
map00330	Amino acid metabolism	Arginine and proline metabolism	-1.88052	remain
map00290	Amino acid metabolism	Valine, leucine and isoleucine biosynthesis	2.37746	remain
map00760	Metabolism of cofactors and vitamins	Nicotinate and nicotinamide metabolism	1.80191	remain
map00540	Glycan biosynthesis and metabolism	Lipopolysaccharide biosynthesis	-1.82118	remain
map00542	Glycan biosynthesis and metabolism	O-Antigen repeat unit biosynthesis	1.93819	remain
map00051	Carbohydrate metabolism	Fructose and mannose metabolism	1.87024	remain
